# Supplementary material for: Physically Transient Gelatin-Based Memristors of Buildable Logic Gates
Source: Gels. 2025 Jun 3;11(6):428. doi: 10.3390/gels11060428 (PMC12192105; doi:10.3390/gels11060428)
Supplement: Supplementary file 1 [file gels-11-00428-s001.zip]

Archive with 1 entries (1 files):
- gels-3341229-supplementary.pdf
